# Supplementary material for: Evaluation of Stress-Tolerant Serratia and Enterobacter as PGPR for Nutrient Solubilization and Dose-Dependent Bioformulation to Enhance Tomato Seedlings
Source: Plants (Basel). 2025 Jul 13;14(14):2154. doi: 10.3390/plants14142154 (PMC12299828; doi:10.3390/plants14142154)
Supplement: Supplementary file 1 [file plants-14-02154-s001.zip]

Archive with 1 entries (1 files):
- plants-3725026-supplementary.pdf
